# Supplementary material for: Real-World Outcomes of Glucose Sensor Use in Type 1 Diabetes—Findings from a Large UK Centre
Source: Biosensors (Basel). 2021 Nov 15;11(11):457. doi: 10.3390/bios11110457 (PMC8615559; doi:10.3390/bios11110457)
Supplement: Supplementary file 1 [file biosensors-11-00457-s001.zip]

Archive with 1 entries (1 files):
- biosensors-1446783-supplementary.pdf
